# Supplementary material for: Transgenic Cotton Expressing dsAgCYP6CY3 Significantly Delays the Growth and Development of Aphis gossypii by Inhibiting Its Glycolysis and TCA Cycle
Source: Int J Mol Sci. 2024 Dec 31;26(1):264. doi: 10.3390/ijms26010264 (PMC11720249; doi:10.3390/ijms26010264)
Supplement: Supplementary file 1 [file ijms-26-00264-s001.zip]

Archive with 1 entries (1 files):
- ijms-3317033-supplementary.xls
