# Supplementary material for: Transgenic Cotton Expressing dsAgCYP6CY3 Significantly Delays the Growth and Development of Aphis gossypii by Inhibiting Its Glycolysis and TCA Cycle
Source: Int J Mol Sci. 2024 Dec 31;26(1):264. doi: 10.3390/ijms26010264 (PMC11720249; doi:10.3390/ijms26010264)
Supplement: Supplementary file 1 [file ijms-26-00264-s001.zip › ijms-3317033-supplementary.xls]

#ID	gene_name	NT1-48h_FPKM	NT1-48h_count	NT2-48h_FPKM	NT2-48h_count	NT3-48h_FPKM	NT3-48h_count	TG1-48h_FPKM	TG1-48h_count	TG2-48h_FPKM	TG2-48h_count	TG3-48h_FPKM	TG3-48h_count	Pvalue	log2FC	regulated
Aphis_gossypii_newGene_1072	--	0.376636	48	0.670425	59	0.581308	72	0.300892	38	0.154199	18	0.295737	27	0.000633373	-1.138683617	down
Aphis_gossypii_newGene_1085	--	2.81937	245	2.559876	155	3.729776	317	5.019551	434	4.587396	351	7.208127	452	0.000279922	0.841245927	up
Aphis_gossypii_newGene_1115	--	0.848399	40	1.87069	30	1.042702	29	2.587007	57	1.845563	41	2.983301	52	0.04312546	0.604843683	up
Aphis_gossypii_newGene_1201	--	0.381765	60	0.335603	37	0.556843	85	0.4672	73	0.973516	133	0.574707	65	0.047202477	0.589927095	up
Aphis_gossypii_newGene_1231	--	6.669799	142	13.379109	198	14.990229	313	8.430225	179	8.299452	156	6.985795	108	0.031956333	-0.613740022	down
Aphis_gossypii_newGene_1371	--	0.669713	70	0.589979	43	0.408278	45	0.892967	96	0.727918	72	1.055185	78	0.012739524	0.649060072	up
Aphis_gossypii_newGene_1432	--	11.825972	1185	7.353512	513	8.218312	806	17.11055	1706	12.283561	1083	17.476439	1266	6.97E-05	0.745461485	up
Aphis_gossypii_newGene_1439	--	0.543366	96	0.364895	45	0.378327	66	0.749212	131	0.943089	146	0.683576	87	0.000458593	0.825441575	up
Aphis_gossypii_newGene_1450	--	3.067951	626	1.607343	224	2.45802	470	3.657518	706	3.964192	736	4.426079	643	0.000326517	0.733808031	up
Aphis_gossypii_newGene_1527	--	0.590536	388	0.751038	343	0.633541	407	0.792385	518	1.490309	861	1.067599	507	0.001354535	0.706385493	up
Aphis_gossypii_newGene_1556	--	88.868093	3026	194.781007	4651	93.383768	3108	286.952516	9814	96.40625	2899	553.788044	13748	0.005898109	1.280417271	up
Aphis_gossypii_newGene_1557	--	9.77871	325	9.35628	216	16.006264	520	15.567785	514	15.934288	465	42.696308	1023	0.003006268	1.042518362	up
Aphis_gossypii_newGene_1567	--	0.816067	137	0.619619	62	0.662068	103	1.424759	205	1.380708	167	1.808702	175	5.14E-05	0.900339906	up
Aphis_gossypii_newGene_1568	--	0.861262	251	0.605736	130	0.970189	231	1.287474	400	1.11423	278	1.328788	290	0.000496505	0.691994234	up
Aphis_gossypii_newGene_1586	--	1.304391	86	0.458719	21	0.617566	40	2.830555	185	1.436537	83	2.602953	124	2.06E-05	1.490507265	up
Aphis_gossypii_newGene_1673	--	3.712403	131	2.028085	50	7.483062	257	2.015304	71	2.754242	85	3.127747	80	0.031603099	-0.789688418	down
Aphis_gossypii_newGene_1723	--	0.780928	53	0.726428	34	0.731037	48	0.563732	38	0.476285	29	0.363311	18	0.022072904	-0.67614127	down
Aphis_gossypii_newGene_1765	--	28.877794	1931	42.79982	1989	39.626602	2593	18.466848	1229	21.306227	1254	9.085004	440	3.06E-07	-1.248641756	down
Aphis_gossypii_newGene_1916	--	2.856126	158	2.402061	98	3.170162	180	3.687235	215	3.143532	159	7.027591	290	0.017688865	0.68624809	up
Aphis_gossypii_newGene_2014	--	0.939431	75	0.897268	56	1.031616	77	1.452943	121	1.423809	107	1.945459	99	0.004083964	0.655941927	up
Aphis_gossypii_newGene_2057	--	5.210134	149	3.876874	77	3.128783	88	2.951527	84	3.256748	82	1.445134	30	0.013549874	-0.705375532	down
Aphis_gossypii_newGene_2105	--	24.560135	2292	18.240203	1184	19.123568	1746	32.337438	3002	28.3464	2327	36.215402	2443	1.71E-05	0.611504386	up
Aphis_gossypii_newGene_2132	--	0.770867	105	0.534043	48	0.320081	49	1.13221	166	0.915729	107	1.091801	68	0.01228191	0.740281022	up
Aphis_gossypii_newGene_2208	--	1.0984	102	1.223328	86	1.204235	127	0.51122	35	1.111477	80	0.391993	31	0.000255778	-1.129232797	down
Aphis_gossypii_newGene_2231	--	10.851032	335	8.841557	203	8.044507	251	18.655849	596	20.481653	568	19.627003	433	4.33E-09	1.019778072	up
Aphis_gossypii_newGene_226	--	0.788566	58	0.538017	28	0.769713	56	0.988776	73	0.951567	62	1.51377	81	0.016293993	0.660570803	up
Aphis_gossypii_newGene_2294	--	2.786419	80	3.331433	66	4.933332	138	0.35998	11	2.588752	65	0.715103	15	0.000501449	-1.65065726	down
Aphis_gossypii_newGene_2303	--	2.981762	372	2.887625	249	3.111336	346	1.303474	160	0.325174	34	0.696175	61	1.24E-07	-1.955308208	down
Aphis_gossypii_newGene_2391	--	46.26273	1071	36.342308	585	42.930672	973	74.983894	1728	94.549438	1927	77.019287	1289	1.21E-11	0.929209277	up
Aphis_gossypii_newGene_2586	--	204.689112	13281	307.729698	13880	314.13739	19949	124.441729	8036	154.965046	8850	128.030274	6008	1.50E-08	-1.077199552	down
Aphis_gossypii_newGene_2629	--	5.236915	220	3.347664	100	4.010752	162	1.100393	63	1.356565	65	1.13927	42	3.10E-10	-1.477526141	down
Aphis_gossypii_newGene_2771	--	3.468641	378	3.137431	238	3.539077	378	6.013468	653	6.046214	580	5.439265	429	5.99E-06	0.742820899	up
Aphis_gossypii_newGene_2772	--	5.160145	284	4.702887	180	5.311018	286	7.237919	397	5.51027	267	10.914188	434	0.014057675	0.605463133	up
Aphis_gossypii_newGene_2915	--	1.828893	77	1.124434	34	2.332724	97	2.652528	111	3.121276	117	2.587501	79	0.020529987	0.594837617	up
Aphis_gossypii_newGene_2963	--	103.913124	6517	88.358559	3853	98.915565	6072	154.518829	9644	133.428177	7365	161.167053	7308	5.43E-05	0.587878822	up
Aphis_gossypii_newGene_2981	--	0.974042	122	0.620629	54	0.561364	69	1.43462	179	1.171336	129	1.753677	159	0.000148941	0.978121425	up
Aphis_gossypii_newGene_2982	--	0.406669	52	0.379971	34	0.194559	25	0.574857	73	0.790458	88	0.47162	44	0.004909885	0.856732813	up
Aphis_gossypii_newGene_3059	--	0.640394	86	0.351048	36	0.609483	76	0.556266	83	1.259922	139	1.138772	89	0.009986365	0.699001848	up
Aphis_gossypii_newGene_308	--	1.600867	182	0.801687	68	0.856591	104	2.064034	266	2.018631	230	1.952589	192	1.54E-05	1.000638245	up
Aphis_gossypii_newGene_3161	--	0.351249	68	0.390188	52	0.416455	76	0.668276	128	0.686621	115	0.578047	81	0.001998442	0.711952444	up
Aphis_gossypii_newGene_3162	--	8.500253	736	6.577478	396	8.765055	663	12.034218	925	13.325823	957	14.852837	830	3.27E-05	0.632461719	up
Aphis_gossypii_newGene_3299	--	3.918543	381	2.111903	143	3.183815	318	4.197482	395	6.945286	516	4.814018	345	0.00429321	0.636277109	up
Aphis_gossypii_newGene_3372	--	1.617036	156	0.294912	20	0.600022	48	1.628998	164	1.768603	135	1.042981	76	0.04631942	0.831674731	up
Aphis_gossypii_newGene_3392	--	1.144147	101	0.375732	23	0.808984	70	1.261448	111	1.682364	130	1.34063	85	0.004842416	0.819885595	up
Aphis_gossypii_newGene_3483	--	58.512497	1105	91.487328	1201	89.621429	1656	49.654224	933	47.086178	783	48.950245	668	3.50E-05	-0.769322725	down
Aphis_gossypii_newGene_3527	--	0.856452	152	0.28681	36	0.282051	49	1.204115	194	0.743088	116	0.933296	119	0.008112001	0.928191856	up
Aphis_gossypii_newGene_3537	--	1.760855	58	1.70367	39	1.819167	59	2.444335	80	3.192164	93	3.509723	79	0.00439355	0.708578335	up
Aphis_gossypii_newGene_3590	--	12.894177	308	16.947418	281	15.458363	361	7.323277	174	11.982766	252	7.640549	132	0.000422525	-0.80231349	down
Aphis_gossypii_newGene_3620	--	0.565839	97	0.442984	57	0.298137	54	0.288765	54	0.187605	31	0.050073	7	0.001226362	-1.24658275	down
Aphis_gossypii_newGene_3644	--	15.434509	1518	12.366548	906	13.331318	1310	21.132245	2231	17.818676	1746	15.258559	1586	3.45E-06	0.587171826	up
Aphis_gossypii_newGene_3708	--	0.424764	64	0.401192	36	0.311686	43	0.431895	70	0.694533	100	1.008875	103	0.000838403	0.980878971	up
Aphis_gossypii_newGene_3720	--	0.922724	46	1.283003	44	1.914176	93	0.46362	23	1.068722	47	0.2941	11	0.001923994	-1.206872693	down
Aphis_gossypii_newGene_3728	--	2.198686	252	2.330057	190	2.143466	252	1.175187	140	0.964002	103	1.718773	148	0.000856305	-0.802687664	down
Aphis_gossypii_newGene_3743	--	5.009008	260	7.200469	273	8.179853	406	2.901209	152	5.366724	245	3.545195	133	0.0010147	-0.855178261	down
Aphis_gossypii_newGene_3783	--	1.069393	52	0.765729	27	1.863113	89	1.676437	83	2.743066	118	2.866134	102	0.003078888	0.915774259	up
Aphis_gossypii_newGene_3896	--	14.906271	4349	8.659877	1758	9.250354	2643	18.741099	5440	15.908548	4084	16.760641	3536	0.00023154	0.617641228	up
Aphis_gossypii_newGene_517	--	1.918177	83	1.800052	53	1.809593	76	5.490763	232	1.691905	64	12.160909	373	0.00027282	1.772651265	up
Aphis_gossypii_newGene_577	--	0	0	0	0	0.347845	45	0.154747	20	0.809269	93	0.593536	56	0.037410753	2.049833929	up
Aphis_gossypii_newGene_601	--	2.223571	296	2.21053	204	2.248974	296	2.046716	273	1.331268	158	0.613637	60	0.013461953	-0.771086567	down
Aphis_gossypii_newGene_603	--	39.260242	5249	41.243097	3855	60.624828	7868	12.818409	1750	31.024105	3648	29.632999	2780	7.67E-05	-1.002366903	down
Aphis_gossypii_newGene_604	--	26.049894	4663	26.77759	3332	41.614861	7290	10.568376	1883	20.615759	3248	21.723656	2812	0.000220829	-0.884609426	down
Aphis_gossypii_newGene_643	--	1.503658	114	0.380756	21	0.353035	27	1.793384	135	1.01561	68	1.94809	107	0.015266789	1.05281559	up
Aphis_gossypii_newGene_814	--	13.753952	1159	20.391779	1141	17.685583	1330	12.60627	980	7.379546	511	11.692053	658	0.000228542	-0.790961352	down
Aphis_gossypii_newGene_904	--	35.579361	1504	52.232849	1535	62.741287	2596	40.260014	1694	41.473389	1543	20.358202	623	0.011057192	-0.619404331	down
Aphis_gossypii_newGene_99	--	34.891262	1855	37.889008	1401	28.075249	1461	27.787237	1470	18.591766	870	21.526712	828	0.000600656	-0.610173226	down
gene-LOC114118948	LOC114118948	91.824491	7706	101.203567	5907	102.857994	8454	65.072807	5449	83.415491	6158	49.041749	2976	0.000222982	-0.637067104	down
gene-LOC114119001	LOC114119001	1.151241	63	0.861078	33	1.410329	75	2.588171	140	2.133792	102	3.854396	152	6.92E-06	1.26871513	up
gene-LOC114119005	LOC114119005	8.667332	283	14.170606	321	10.261448	328	6.728703	219	8.182696	235	7.577148	179	0.007640398	-0.607267355	down
gene-LOC114119069	LOC114119069	0.853928	40	0.703941	23	0.845299	38	1.510339	69	1.334375	54	1.676322	56	0.002087149	0.843345902	up
gene-LOC114119100	LOC114119100	177.963333	6589	159.810471	4114	176.555283	6399	260.955139	9615	221.873245	7230	314.553101	8421	0.000241978	0.596232469	up
gene-LOC114119133	LOC114119133	1.044105	26	0.584024	10	1.916349	46	1.879324	46	1.006986	22	4.324737	76	0.039335082	0.956979597	up
gene-LOC114119210	LOC114119210	1.614902	104	0.956574	48	2.332631	144	3.064441	165	2.58538	148	3.4741	157	0.005317932	0.732250352	up
gene-LOC114119211	LOC114119211	0.992795	62	1.050037	45	1.042116	65	1.587029	95	2.281315	110	2.02442	82	0.001982888	0.742218949	up
gene-LOC114119212	LOC114119212	6.03268	598	3.598727	248	5.06311	492	7.099729	701	6.030702	527	9.477597	680	0.006360951	0.591301574	up
gene-LOC114119259	LOC114119259	7.217751	252	8.87465	215	14.470859	494	4.815824	167	6.185096	190	4.823996	122	0.000145163	-1.001907908	down
gene-LOC114119261	LOC114119261	10.857816	296	12.589422	239	16.722494	446	7.649347	208	12.416059	298	7.347277	145	0.011991296	-0.606137586	down
gene-LOC114119281	LOC114119281	19.734418	915	20.037655	646	22.180402	1006	14.228735	656	18.616101	758	8.505537	286	0.002912728	-0.637217406	down
gene-LOC114119347	LOC114119347	21.602814	796	22.962778	588	25.299856	913	14.480204	531	14.295274	464	12.623557	337	5.71E-07	-0.798776481	down
gene-LOC114119354	LOC114119354	2.492377	119	1.238263	41	1.352035	63	3.305331	157	2.95458	124	3.245254	112	0.000819119	0.862400667	up
gene-LOC114119355	LOC114119355	0.949587	57	0.843272	30	0.807485	43	2.434885	128	0.75803	40	3.209071	123	0.001555815	1.226054675	up
gene-LOC114119367	LOC114119367	11.716826	1412	8.919719	748	5.939569	701	13.941088	1672	15.024973	1594	15.908235	1386	0.000176523	0.71977993	up
gene-LOC114119384	LOC114119384	3.504832	238	1.750767	83	1.973955	131	7.138491	482	2.480516	148	4.931162	242	0.004520792	0.98833912	up
gene-LOC114119409	LOC114119409	0.597908	47	0.44112	24	0.98106	75	0.957467	75	1.092443	75	1.263303	72	0.023982599	0.653887228	up
gene-LOC114119438	LOC114119438	1.539552	49	1.622819	36	1.684583	53	0.938598	30	1.357599	38	1.028654	24	0.043408665	-0.584977953	down
gene-LOC114119481	LOC114119481	13.047776	1026	11.050218	603	12.618926	971	23.300501	1821	19.914437	1367	22.748969	1296	5.43E-09	0.804122773	up
gene-LOC114119532	LOC114119532	4.162663	826	4.83997	668	4.605373	895	2.922776	577	3.646616	637	2.592975	372	0.000183698	-0.621401137	down
gene-LOC114119756	LOC114119756	1.127406	43	1.988484	53	1.654526	62	0.39937	16	1.215458	41	0.335181	10	0.000833548	-1.300981641	down
gene-LOC114119839	LOC114119839	363.894516	69870	481.197784	64240	412.006485	77441	302.117584	57726	262.648011	44378	299.177536	41532	0.000707626	-0.588982857	down
gene-LOC114119868	LOC114119868	280.603455	33054	440.31015	36057	429.080048	49472	74.637886	8750	244.389008	25336	73.000809	6218	7.40E-06	-1.632451631	down
gene-LOC114119869	LOC114119869	47.101673	3911	60.348938	3484	56.284004	4575	37.503437	3099	29.994543	2192	35.806763	2150	4.31E-06	-0.710012348	down
gene-LOC114119870	LOC114119870	494.745575	42100	774.987854	45844	768.798706	64032	128.165512	10853	439.459534	32911	121.474663	7474	1.52E-05	-1.645946292	down
gene-LOC114119877	LOC114119877	36.300236	2861	50.522705	2768	53.033009	4091	18.710131	1468	28.21452	1957	10.909578	622	8.99E-08	-1.338936752	down
gene-LOC114119878	LOC114119878	22.023403	550	31.945118	555	33.776585	826	11.567034	288	12.751427	281	7.367172	134	1.48E-10	-1.518503345	down
gene-LOC114119879	LOC114119879	145.713806	13680	151.090591	9861	267.42157	24574	74.181213	6931	74.480316	6154	115.978828	7873	5.39E-06	-1.132312339	down
gene-LOC114119880	LOC114119880	246.830978	18728	341.278564	18001	299.895691	22272	157.587784	11899	168.269043	11237	102.087448	5601	2.67E-08	-1.110773359	down
gene-LOC114119881	LOC114119881	64.697952	3033	74.232132	2419	104.583969	4798	34.12077	1592	27.418911	1131	39.594082	1342	1.84E-11	-1.309936305	down
gene-LOC114119882	LOC114119882	121.3265	6165	118.483391	4185	217.936813	10838	69.001183	3489	70.184967	3139	105.407814	3872	6.75E-05	-0.944029692	down
gene-LOC114119896	LOC114119896	1.59991	122	1.655342	88	1.024114	77	0.996343	76	1.194082	80	0.416094	23	0.017528686	-0.750326417	down
gene-LOC114119942	LOC114119942	4.470225	236	3.21621	118	2.610782	135	5.637053	296	4.329882	201	7.309024	279	0.005137732	0.714227231	up
gene-LOC114119976	LOC114119976	4.795546	411	4.850166	289	4.275847	360	7.856216	670	7.328417	553	6.404423	397	0.000601948	0.59011262	up
gene-LOC114120006	LOC114120006	11.276331	435	10.548224	283	11.154598	422	7.466669	287	9.421775	320	5.752571	161	0.002279016	-0.587728906	down
gene-LOC114120075	LOC114120075	29.200411	2160	37.988213	1953	36.608841	2650	26.40312	1944	30.777412	2004	14.285509	764	0.005040101	-0.59674323	down
gene-LOC114120137	LOC114120137	2923.511161	80309	1847.786415	35287	1979.37342	53221	3516.301589	96123	3186.627945	77039	3643.13208	72356	0.000928318	0.585789328	up
gene-LOC114120139	LOC114120139	17.287998	1558	13.718563	795	18.670334	1604	27.830077	2413	18.853765	1503	29.892939	1857	0.000765214	0.594091524	up
gene-LOC114120174	LOC114120174	3.348017	154	3.12042	100	3.87747	174	2.352025	108	2.631866	107	1.567824	52	0.002650377	-0.695601325	down
gene-LOC114120224	LOC114120224	4.412394	1325	7.305193	1524	5.88525	1729	3.830281	1144	2.89101	764	2.77902	603	3.24E-06	-0.941026535	down
gene-LOC114120246	LOC114120246	13.167607	1393	10.441628	768	10.859444	1124	18.626507	1961	13.454745	1253	22.097815	1690	0.000471698	0.621055787	up
gene-LOC114120305	LOC114120305	36.58556	2318	20.78688	916	24.415518	1514	59.499557	3751	36.906437	2058	53.905811	2469	2.28E-05	0.853619615	up
gene-LOC114120401	LOC114120401	87.833557	12783	84.047535	8545	111.711241	15922	128.019414	18546	92.206779	11822	235.888562	24682	0.018665677	0.649441493	up
gene-LOC114120403	LOC114120403	36.436848	3860	97.277061	7164	74.102028	7684	15.237987	1607	32.212173	3004	12.434521	953	5.22E-08	-1.87694294	down
gene-LOC114120404	LOC114120404	23.289837	2691	26.82634	2155	26.729946	3023	18.140879	2086	16.741804	1703	17.33729	1449	3.18E-06	-0.602621963	down
gene-LOC114120405	LOC114120405	2.134274	186	5.815334	353	5.513912	473	0.334338	29	1.865414	142	0.24051	17	1.05E-05	-2.552093225	down
gene-LOC114120412	LOC114120412	365.673436	7677	154.742193	2259	242.498075	4987	582.554164	12186	392.094947	7261	796.721193	12125	1.44E-05	1.20389227	up
gene-LOC114120444	LOC114120444	3.639055	392	5.862038	439	6.973637	735	1.349087	145	2.730606	259	1.131024	89	5.26E-08	-1.722436572	down
gene-LOC114120445	LOC114120445	6.246505	648	16.919973	1221	11.941945	1213	1.221559	127	3.397591	311	0.816954	62	3.28E-10	-2.7712302	down
gene-LOC114120461	LOC114120461	0.090629	53	0.050091	21	0.076225	44	0.147639	86	0.084726	44	0.184106	78	0.005388909	0.881029105	up
gene-LOC114120530	LOC114120530	1.571927	163	0.883284	64	1.723951	175	2.274712	234	2.660613	242	1.785442	134	0.009943506	0.631629788	up
gene-LOC114120583	LOC114120583	5.386525	1170	7.170169	1083	6.635969	1411	4.607987	996	4.705917	900	2.25454	355	0.000577167	-0.785477336	down
gene-LOC114120592	LOC114120592	19.454399	6511	22.280987	5184	23.931282	7839	15.016313	5001	17.459192	5143	11.34679	2746	0.000120084	-0.636824781	down
gene-LOC114120701	LOC114120701	2.18928	196	3.121348	194	3.488013	305	1.380737	123	2.095551	165	0.773536	50	0.000257789	-1.105572297	down
gene-LOC114120702	LOC114120702	20.379959	2497	20.966957	1786	19.364635	2322	13.005939	1586	18.478937	1993	10.305028	913	0.000307412	-0.591838139	down
gene-LOC114120773	LOC114120773	1012.243347	96830	1424.976196	94759	1779.613403	166623	721.635254	68695	824.431641	69407	859.71759	59460	2.59E-05	-0.861527515	down
gene-LOC114120778	LOC114120778	539.559937	52391	752.356384	50785	974.626587	92628	399.269409	38580	438.579346	37479	457.697235	32132	3.33E-05	-0.85840387	down
gene-LOC114120923	LOC114120923	49.497784	4291	60.790966	3664	73.685287	6252	35.785305	3087	50.548386	3857	35.46455	2223	0.000144904	-0.650863689	down
gene-LOC114120991	LOC114120991	0.922269	101	1.956124	148	1.569349	168	0.77157	84	0.891372	86	0.739323	59	0.001081273	-0.930799817	down
gene-LOC114121016	LOC114121016	859.457153	70204	1705.382935	96839	1709.240112	136656	816.865601	66400	1058.414917	76089	545.184265	32198	0.001054692	-0.888957105	down
gene-LOC114121071	LOC114121071	18.01359	1145	17.192755	750	29.156956	1859	34.360658	2246	25.108795	1404	52.527514	2507	0.002657792	0.794522594	up
gene-LOC114121127	LOC114121127	0.554206	57	0.441386	32	0.465353	47	0.718827	74	0.686693	62	0.944615	71	0.015458199	0.635507751	up
gene-LOC114121166	LOC114121166	6.777207	621	9.177299	584	8.78652	788	6.806789	620	5.733796	462	4.34664	288	0.00320457	-0.599595338	down
gene-LOC114121209	LOC114121209	136.263962	11151	140.328873	7983	185.234573	14836	73.007317	5945	110.272118	7942	84.377579	4992	2.22E-06	-0.838879726	down
gene-LOC114121267	LOC114121267	0.254044	140	0.144954	56	0.184637	99	0.256614	140	0.388233	187	0.319914	127	0.005251511	0.666429937	up
gene-LOC114121287	LOC114121287	3.335438	112	1.536488	36	1.97618	65	3.675083	123	3.581834	106	4.245216	104	0.007515243	0.70640128	up
gene-LOC114121297	LOC114121297	0.819797	229	0.555485	108	0.564927	147	0.950144	264	0.730402	180	1.511753	267	0.015960823	0.617998302	up
gene-LOC114121315	LOC114121315	9.119296	1115	15.127069	1285	14.198576	1698	12.504802	1521	5.150034	554	8.407165	743	0.030500531	-0.604123564	down
gene-LOC114121316	LOC114121316	5.579791	118	4.232389	62	3.647513	75	6.360501	133	8.037148	149	6.660781	102	0.008712695	0.601968132	up
gene-LOC114121318	LOC114121318	2.903538	290	1.194083	83	1.817495	178	5.430221	539	2.977586	262	6.996023	505	2.96E-05	1.360036475	up
gene-LOC114121379	LOC114121379	29.857634	2007	36.283187	1678	35.072331	2255	22.657837	1472	28.231391	1637	18.575496	895	5.43E-05	-0.60829334	down
gene-LOC114121443	LOC114121443	318.205936	20422	402.068476	17938	438.765134	27556	192.83126	12312	310.097708	17514	194.557774	9027	6.66E-05	-0.791983218	down
gene-LOC114121538	LOC114121538	234.795685	35865	301.188126	32066	326.90741	49030	148.298942	22446	164.283676	21932	203.468048	22427	2.58E-05	-0.798067463	down
gene-LOC114121545	LOC114121545	0.538023	42	0.230406	14	0.438841	34	0.784854	66	0.662076	46	0.671733	41	0.00634423	0.794504403	up
gene-LOC114121618	LOC114121618	23.022686	1231	14.772857	549	17.843029	934	33.198799	1766	20.361362	958	36.699955	1419	0.001552372	0.672134132	up
gene-LOC114121630	LOC114121630	11.403757	948	12.803905	740	11.597523	944	8.441508	699	9.407825	689	4.575424	275	0.000679936	-0.725998547	down
gene-LOC114121653	LOC114121653	435.274689	170878	610.562134	166626	456.534424	175421	354.783173	138601	279.538055	96580	299.667938	85056	9.96E-05	-0.734926142	down
gene-LOC114121654	LOC114121654	14.975032	1775	8.627628	711	10.195827	1184	18.86728	2225	14.505709	1514	18.665466	1601	0.000811475	0.594758798	up
gene-LOC114121660	LOC114121660	173.429077	53901	235.63353	50910	229.099503	69692	151.963333	47000	148.009125	40485	118.470993	26621	0.000236755	-0.662382581	down
gene-LOC114121661	LOC114121661	173.044188	53060	234.384479	49961	226.004271	67829	143.111938	43668	135.509339	36568	104.679894	23207	2.41E-05	-0.778342435	down
gene-LOC114121664	LOC114121664	67.62693	21587	97.543846	21645	68.535538	21413	55.4827	17624	36.281727	10193	45.06741	10401	9.25E-05	-0.819151196	down
gene-LOC114121702	LOC114121702	83.36367	3455	48.521706	1398	50.554085	2051	125.925774	5194	96.897766	3535	121.889984	3653	1.04E-06	0.891571902	up
gene-LOC114121732	LOC114121732	154.404526	11968	123.863808	6674	115.270164	8745	207.778854	16026	157.23465	10726	241.706467	13545	0.001312439	0.593401866	up
gene-LOC114121736	LOC114121736	7.76875	480	5.942191	256	12.410865	751	6.10651	376	6.735284	367	4.286153	192	0.010517479	-0.654499771	down
gene-LOC114121762	LOC114121762	22.999059	7565	43.54564	9956	33.593925	10813	22.298989	7298	14.908836	4308	17.243044	4098	6.40E-05	-0.933230939	down
gene-LOC114121806	LOC114121806	66.056305	10154	70.430016	7527	80.104485	12053	48.953476	7489	59.706066	8078	39.365704	4375	0.000243185	-0.60154906	down
gene-LOC114121892	LOC114121892	5.885729	233	4.128447	114	3.573395	138	9.839545	387	7.498521	261	8.539775	244	5.89E-05	0.893147391	up
gene-LOC114121937	LOC114121937	26.83371	957	24.518719	608	25.740623	898	12.626518	448	24.228836	760	13.147277	339	0.001151463	-0.67896456	down
gene-LOC114121947	LOC114121947	0.944955	40	1.553735	46	0.86212	36	1.586752	66	2.2458	83	1.545845	47	0.040748789	0.630018776	up
gene-LOC114121948	LOC114121948	2.247353	163	1.750765	89	1.533074	109	4.05574	290	2.408411	154	3.979124	209	0.000581183	0.87694777	up
gene-LOC114121951	LOC114121951	14.149369	1442	22.822297	1614	21.845623	2174	11.46429	1165	16.786958	1502	11.260479	813	0.001256269	-0.641957883	down
gene-LOC114121962	LOC114121962	3.986891	343	3.424653	205	6.097004	513	12.386537	1059	3.303969	250	17.081375	1061	0.003019453	1.254537147	up
gene-LOC114122013	LOC114122013	12.930573	748	9.601692	386	13.45542	762	19.665285	1132	16.050776	817	26.276445	1099	0.0001558	0.750709772	up
gene-LOC114122029	LOC114122029	6.162302	510	7.911554	455	8.136954	659	3.079288	254	4.210216	307	3.795791	227	1.32E-07	-1.053799305	down
gene-LOC114122099	LOC114122099	7.427075	851	4.984968	397	4.589033	515	8.372472	955	8.72714	880	18.128428	1502	0.000171069	1.025888823	up
gene-LOC114122163	LOC114122163	24.622647	1291	26.759747	985	27.607518	1433	17.270441	885	19.153868	879	16.546075	618	2.66E-06	-0.652639681	down
gene-LOC114122261	LOC114122261	61.634398	3423	83.233131	3216	83.540671	4555	63.478792	3520	40.337657	1979	47.640926	1915	0.000730586	-0.63615417	down
gene-LOC114122278	LOC114122278	1.129445	45	1.155185	32	1.325986	52	2.335646	93	2.496584	88	3.603194	104	1.36E-05	1.175108868	up
gene-LOC114122281	LOC114122281	0.358243	43	0.550928	46	0.375176	44	0.763621	91	0.769529	82	0.494261	43	0.029765162	0.638449885	up
gene-LOC114122311	LOC114122311	0.818675	42	0.575332	21	0.581747	29	1.088137	55	1.291879	58	1.106184	41	0.008201936	0.753969012	up
gene-LOC114122355	LOC114122355	341.078156	31022	928.075256	58680	958.575806	85335	446.221069	40388	513.246216	41084	259.945648	17094	0.004325633	-0.941738888	down
gene-LOC114122357	LOC114122357	357.341034	24779	1098.080322	52933	1097.612915	74497	544.461548	37571	600.597168	36653	300.224396	15052	0.010669718	-0.894715114	down
gene-LOC114122401	LOC114122401	3.904814	307	2.51502	138	2.91801	225	4.251855	333	5.116395	354	5.351329	305	0.001984358	0.613792652	up
gene-LOC114122449	LOC114122449	13.471385	1426	11.268245	829	11.975883	1241	17.888	1884	21.496006	2002	18.071325	1383	9.50E-07	0.601880609	up
gene-LOC114122495	LOC114122495	3.200983	127	2.353145	65	3.143216	122	1.382156	55	2.449729	85	0.358304	11	0.004915804	-1.092225375	down
gene-LOC114122518	LOC114122518	0.119684	24	0.197619	28	0.162412	32	0.240369	48	0.28956	51	0.263106	38	0.029618928	0.681197855	up
gene-LOC114122559	LOC114122559	20.648556	888	17.564983	525	16.323919	687	40.336094	1726	26.374859	998	29.054184	903	1.37E-05	0.776859881	up
gene-LOC114122604	LOC114122604	0.458245	84	0.31167	40	0.436271	78	0.740608	134	0.629389	101	0.519147	69	0.013949784	0.596119423	up
gene-LOC114122621	LOC114122621	56.530849	2693	65.127815	2157	57.046135	2660	43.285423	2052	36.781681	1543	31.466581	1084	5.23E-07	-0.725782628	down
gene-LOC114122631	LOC114122631	0.268046	32	0.20385	17	0.310066	36	0.40824	48	0.621467	65	0.39224	34	0.007791894	0.797518744	up
gene-LOC114122658	LOC114122658	6.068113	597	6.291493	438	8.112232	785	4.252054	421	4.543374	398	3.070359	217	2.34E-05	-0.835604888	down
gene-LOC114122853	LOC114122853	0.585021	73	0.430475	38	0.611315	75	0.848596	105	0.977227	107	0.802543	73	0.007201621	0.630558821	up
gene-LOC114122855	LOC114122855	5.504677	137	3.471977	60	3.394465	83	2.634683	65	1.437726	32	2.208177	40	0.000515328	-1.001621706	down
gene-LOC114123006	LOC114123006	4.668716	428	5.231844	333	4.653269	417	3.109412	284	3.863387	312	2.375611	158	0.000569291	-0.682381423	down
gene-LOC114123016	LOC114123016	5.059095	340	8.151037	340	14.334716	668	5.000114	269	8.339882	351	3.692065	146	0.00235948	-0.855711403	down
gene-LOC114123106	LOC114123106	1.458941	90	0.952035	41	0.825233	50	1.899636	116	1.666442	90	1.467503	66	0.022370861	0.594751737	up
gene-LOC114123115	LOC114123115	82.039215	6473	67.477524	3702	84.489326	6525	46.198814	3628	59.393372	4125	48.127251	2746	6.29E-07	-0.650902225	down
gene-LOC114123141	LOC114123141	0.764122	108	0.579051	57	0.733843	101	1.150384	161	1.144638	142	1.361095	139	0.000401193	0.764986335	up
gene-LOC114123150	LOC114123150	39.625528	6305	44.372999	4917	46.797757	7309	25.203531	3989	32.628242	4616	24.548537	2833	7.16E-07	-0.714522135	down
gene-LOC114123155	LOC114123155	544.515381	26567	577.815369	19598	613.709717	29308	365.484314	17745	437.136719	18771	377.251099	13308	5.07E-05	-0.60581326	down
gene-LOC114123162	LOC114123162	965.858398	39007	1119.333618	31426	1217.779541	48138	583.314087	23443	864.439392	30725	466.97641	13636	2.65E-05	-0.845256694	down
gene-LOC114123166	LOC114123166	126.25824	4154	135.887633	3111	149.883535	4831	95.596186	3130	107.487229	3115	77.898352	1845	1.49E-05	-0.604686171	down
gene-LOC114123170	LOC114123170	5.686687	203	2.594798	65	3.83017	134	9.994243	354	3.432675	108	17.678503	455	0.002380559	1.34227835	up
gene-LOC114123173	LOC114123173	43.695179	2124	38.509033	1301	45.531467	2166	26.168329	1266	38.997513	1668	19.925392	701	0.000421639	-0.637862293	down
gene-LOC114123192	LOC114123192	0.365145	49	0.345112	33	0.448709	59	0.094823	13	0.284935	34	0.184853	18	0.001319806	-1.096578242	down
gene-LOC114123194	LOC114123194	52.622059	6520	41.402444	3559	39.227538	4773	85.551193	10556	53.090002	5787	90.222125	8113	0.000180552	0.75362877	up
gene-LOC114123233	LOC114123233	5.996923	316	3.433917	126	4.647518	240	6.992204	367	5.802567	270	9.529443	363	0.008815011	0.632725451	up
gene-LOC114123311	LOC114123311	64.433098	2680	57.260944	1656	51.602093	2101	121.519531	5029	83.084549	3041	102.686996	3088	3.66E-07	0.790485963	up
gene-LOC114123352	LOC114123352	0.509204	61	0.349461	29	0.358883	42	0.737184	87	0.45691	48	0.827935	71	0.020289946	0.678976191	up
gene-LOC114123370	LOC114123370	40.355453	2097	45.208946	1633	43.206787	2198	27.734373	1435	28.606186	1309	26.366547	991	3.95E-08	-0.684526458	down
gene-LOC114123375	LOC114123375	175.652939	18583	353.241516	25979	303.661255	31443	145.906921	15361	135.447586	12611	81.774811	6255	1.78E-06	-1.261124869	down
gene-LOC114123380	LOC114123380	4.453065	93	1.985505	29	2.367988	49	6.093564	129	4.919916	91	5.353372	81	0.002083567	0.857785326	up
gene-LOC114123487	LOC114123487	13.633639	1404	21.570104	1545	23.089714	2333	10.937154	1124	13.453324	1222	10.337157	772	2.91E-05	-0.802723891	down
gene-LOC114123544	LOC114123544	1.38351	107	0.618682	34	0.51635	39	1.016695	78	1.516482	103	1.77836	99	0.029281268	0.721759766	up
gene-LOC114123554	LOC114123554	0.640912	57	0.525158	34	0.449862	41	1.00916	89	0.602391	49	0.999718	64	0.027767808	0.624784701	up
gene-LOC114123575	LOC114123575	0.327393	58	0.194543	24	0.237758	42	0.375865	67	0.467694	73	0.673464	86	0.001191305	0.931670481	up
gene-LOC114123585	LOC114123585	1.051934	38	0.761262	19	1.017811	36	1.643349	59	1.977876	63	1.354978	36	0.006386039	0.768982133	up
gene-LOC114123616	LOC114123616	199.227417	21134	194.138397	14317	195.624313	20312	119.744186	12641	172.476425	16103	112.639793	8639	0.000333521	-0.592500658	down
gene-LOC114123644	LOC114123644	4.23156	282	3.828494	177	4.589138	306	6.781045	459	7.338919	440	7.173224	353	3.03E-05	0.725534339	up
gene-LOC114123681	LOC114123681	511.217834	32577	1004.935974	44518	960.391418	59902	621.322266	39401	490.385376	27503	342.654816	15788	0.001755058	-0.828355721	down
gene-LOC114123703	LOC114123703	6.213283	251	2.555871	72	4.034058	159	10.084631	404	4.998091	178	7.174685	209	0.011895385	0.771607552	up
gene-LOC114123704	LOC114123704	8.836439	1026	11.214105	905	8.675886	986	4.786721	553	8.057772	823	2.175423	182	0.001283904	-1.002756951	down
gene-LOC114123705	LOC114123705	9.557403	678	14.774649	729	13.140937	913	6.229027	440	9.582776	599	4.424113	228	0.000128262	-0.949919008	down
gene-LOC114123789	LOC114123789	16.154297	2017	26.395133	2291	21.357095	2610	15.06942	1873	15.735699	1729	9.890013	893	0.00037547	-0.709904901	down
gene-LOC114123800	LOC114123800	5.188419	1082	3.705346	538	4.397107	898	8.256991	1714	5.183732	952	8.461304	1276	0.00039509	0.690670104	up
gene-LOC114123877	LOC114123877	26.089653	464	19.959869	247	19.598888	341	15.984733	283	16.103439	252	9.179635	118	0.001558988	-0.708510737	down
gene-LOC114123893	LOC114123893	20.058329	1223	20.590982	873	12.169637	726	9.428045	572	9.614168	516	5.24512	232	8.96E-07	-1.166274403	down
gene-LOC114123957	LOC114123957	44.48352	9909	47.413645	7322	48.214634	10402	25.116058	5537	36.578746	7234	21.630799	3479	6.06E-06	-0.795759187	down
gene-LOC114123958	LOC114123958	42.904762	3239	26.186819	1375	34.122696	2522	66.422005	4990	25.974211	1726	104.888161	5725	0.007739023	0.920910646	up
gene-LOC114123963	LOC114123963	43.726112	586	36.905937	344	47.786591	627	29.606668	395	24.540873	290	27.225927	264	0.000123179	-0.69691572	down
gene-LOC114123981	LOC114123981	2.119494	255	2.639663	221	2.780933	327	1.662259	199	2.221843	235	1.11524	97	0.007771331	-0.64516697	down
gene-LOC114123997	LOC114123997	10.312057	771	7.399875	385	6.312608	462	15.948277	1186	9.846437	648	15.437927	835	0.000574224	0.750932177	up
gene-LOC114124014	LOC114124014	0.174012	30	0.227644	27	0.221173	37	0.356847	60	0.282654	42	0.342083	42	0.040125258	0.604911404	up
gene-LOC114124042	LOC114124042	0.79964	110	0.835141	80	0.71306	96	0.489163	67	0.792068	96	0.253375	26	0.029928185	-0.648198375	down
gene-LOC114124072	LOC114124072	73.567726	6155	78.610542	4572	92.509895	7575	51.525276	4290	63.838551	4700	42.611546	2578	9.82E-06	-0.683518322	down
gene-LOC114124075	LOC114124075	210.977631	14266	247.180527	11619	264.167206	17483	126.691849	8525	185.863113	11060	133.60112	6532	1.37E-05	-0.749987022	down
gene-LOC114124101	LOC114124101	2.565526	181	2.211753	109	2.595923	180	1.510641	106	1.757209	109	1.685079	87	0.002616353	-0.62029884	down
gene-LOC114124122	LOC114124122	1.800686	183	1.257007	89	1.112342	111	2.346135	237	2.200978	197	2.119257	156	0.003135445	0.637086941	up
gene-LOC114124136	LOC114124136	37.810909	4162	30.293245	2318	25.894703	2790	23.644197	2590	19.34128	1874	16.929106	1348	8.24E-06	-0.686726911	down
gene-LOC114124177	LOC114124177	5.586219	269	6.494549	218	5.631292	266	4.475782	215	3.417929	145	3.744108	131	0.001898351	-0.642663744	down
gene-LOC114124194	LOC114124194	0.504197	32	0.473085	21	0.582176	37	1.211704	77	0.766967	43	1.040084	48	0.002206628	0.902786633	up
gene-LOC114124251	LOC114124251	5.363025	587	2.697751	206	2.070769	222	5.967204	650	3.890471	375	16.409222	1298	0.00184633	1.366031076	up
gene-LOC114124356	LOC114124356	1.587019	109	0.412721	20	0.546445	37	2.028286	139	0.993285	60	2.014073	100	0.018058195	0.957877621	up
gene-LOC114124419	LOC114124419	51.777168	6791	58.610523	5344	65.098976	8357	27.349237	3570	54.334423	6272	37.139267	3522	0.002145084	-0.619658456	down
gene-LOC114124474	LOC114124474	130.550476	9749	148.01561	7684	198.038757	14475	67.457542	5013	159.803757	10503	98.779709	5333	0.013799709	-0.608119724	down
gene-LOC114124475	LOC114124475	1.560606	103	0.777833	37	0.909008	59	2.132041	141	1.607585	92	1.90955	87	0.006858167	0.719732205	up
gene-LOC114124523	LOC114124523	2.947534	159	1.589369	63	3.101894	162	3.847224	212	3.496116	169	5.268074	190	0.008389412	0.641602331	up
gene-LOC114124575	LOC114124575	1000.088501	181969	1067.796875	135063	1012.662964	180348	1934.630981	350297	1468.326294	235129	1606.010742	211274	7.12E-05	0.65881936	up
gene-LOC114124633	LOC114124633	1.455664	82	1.362301	54	2.790144	154	2.333541	131	2.777624	138	3.829013	156	0.038683663	0.616221957	up
gene-LOC114124701	LOC114124701	1.809038	51	1.468368	29	1.424441	40	3.985746	112	2.521192	63	2.326872	48	0.002402659	0.875319124	up
gene-LOC114124707	LOC114124707	23.107969	1160	15.88703	555	20.914001	1028	29.903973	1494	26.893248	1188	35.98975	1306	0.000259514	0.595888907	up
gene-LOC114124735	LOC114124735	2.12383	73	2.095768	50	2.32541	79	3.020113	104	2.678544	81	4.995896	124	0.01638675	0.659640732	up
gene-LOC114124757	LOC114124757	0.904589	65	0.851681	42	0.835752	59	0.202507	15	0.477182	30	0.221006	12	1.29E-06	-1.538701373	down
gene-LOC114124776	LOC114124776	1.027885	123	0.841498	70	0.744945	87	1.164729	138	1.511468	159	1.585039	137	0.003395895	0.657273609	up
gene-LOC114124792	LOC114124792	39.588924	1443	58.867809	1492	53.095772	1895	30.193817	1096	58.281269	1870	16.44375	434	0.049694266	-0.602723873	down
gene-LOC114124809	LOC114124809	1.625528	57	1.036806	26	0.981903	34	2.275986	79	2.885506	89	1.526854	39	0.005838757	0.816106708	up
gene-LOC114124822	LOC114124822	33.255611	1484	21.215513	658	25.550606	1116	45.524204	2022	41.990498	1649	42.975281	1387	4.03E-06	0.670697597	up
gene-LOC114124823	LOC114124823	64.785088	5498	43.97308	2594	47.335327	3932	88.783104	7497	73.507797	5490	80.957596	4967	5.04E-05	0.607460861	up
gene-LOC114124904	LOC114124904	4.186379	132	4.02043	87	4.524284	139	6.467912	199	7.465712	207	7.764664	175	0.000354455	0.714922279	up
gene-LOC114124910	LOC114124910	21.880291	7677	29.371117	7164	27.632524	9489	16.325663	5700	14.261669	4404	15.263909	3872	4.90E-07	-0.831405663	down
gene-LOC114124929	LOC114124929	1.467955	155	1.381791	102	1.259118	130	2.379516	250	2.204807	205	3.155373	241	6.59E-05	0.871674734	up
gene-LOC114124933	LOC114124933	13.795918	737	16.11352	598	15.593059	815	10.201345	542	11.303423	531	7.298658	282	0.000113524	-0.709040741	down
gene-LOC114124934	LOC114124934	0.587695	46	0.409092	23	0.765083	59	0.949059	74	0.925447	64	1.042824	59	0.015013377	0.653137192	up
gene-LOC114124944	LOC114124944	2.080817	270	2.190583	197	1.944477	247	1.387559	179	1.46163	167	1.404286	132	0.001760603	-0.587405267	down
gene-LOC114125012	LOC114125012	199.503067	14898	246.298141	12786	234.801987	17162	189.727966	14099	171.497864	11271	93.519951	5050	0.003691335	-0.63637115	down
gene-LOC114125121	LOC114125121	171.441605	7748	166.246811	5223	178.287689	7886	116.922791	5258	124.237442	4941	105.173424	3437	3.61E-06	-0.620918751	down
gene-LOC114125149	LOC114125149	0.944227	75	0.71702	40	0.360811	28	2.411968	189	0.578618	40	3.715678	211	0.000894545	1.694587811	up
gene-LOC114125226	LOC114125226	23.180754	3304	10.974274	1088	11.148629	1556	30.675341	4351	10.040724	1260	38.677513	3986	0.031521918	0.803562506	up
gene-LOC114125239	LOC114125239	8.73164	876	7.175834	500	6.996868	687	11.937247	1191	8.449206	746	14.940628	1083	0.003090106	0.593404359	up
gene-LOC114125257	LOC114125257	104.388992	4998	117.021057	3895	112.466553	5271	73.441383	3500	97.581413	4112	59.156628	2048	0.000154251	-0.590948871	down
gene-LOC114125326	LOC114125326	1.629008	75	2.31196	74	1.60699	73	3.459045	158	2.904294	118	3.557412	118	0.001176361	0.799968628	up
gene-LOC114125344	LOC114125344	0.453407	42	0.240578	16	0.312262	29	0.692027	64	0.564763	46	0.587817	40	0.005409799	0.806344238	up
gene-LOC114125370	LOC114125370	16.826977	1251	13.444703	695	14.756214	1074	10.556396	781	12.041939	788	7.494864	403	0.000191043	-0.625216518	down
gene-LOC114125422	LOC114125422	0.636621	64	0.671782	47	0.652463	64	0.742073	74	0.931163	82	1.998601	145	0.01118952	0.856868652	up
gene-LOC114125484	LOC114125484	2.09715	238	1.014035	82	1.541367	173	2.770748	312	2.471293	250	2.581972	214	0.001901979	0.707313468	up
gene-LOC114125486	LOC114125486	2.647325	367	2.116924	206	2.662273	363	3.762578	520	3.838392	471	4.173674	420	0.000372071	0.620952123	up
gene-LOC114125490	LOC114125490	678.143555	20679	969.443848	20551	888.440735	26517	258.797485	7854	445.880737	11967	209.598572	4621	1.27E-10	-1.537961517	down
gene-LOC114125503	LOC114125503	63.123795	17057	70.572688	13257	69.831447	18470	43.335728	11654	50.166432	11931	40.605949	7934	1.21E-05	-0.651995076	down
gene-LOC114125575	LOC114125575	1.345933	124	1.672907	108	2.23981	202	0.611416	57	1.402583	114	0.696682	47	0.001038337	-1.007442717	down
gene-LOC114125577	LOC114125577	27.627586	1899	27.822573	1338	28.193028	1913	21.19277	1444	22.488448	1384	13.62962	686	0.000223869	-0.589520842	down
gene-LOC114125604	LOC114125604	14.294829	1532	14.889055	1109	13.831607	1451	5.137813	548	7.647617	722	2.561095	199	3.60E-09	-1.543235291	down
gene-LOC114125613	LOC114125613	9.148191	755	13.566131	778	14.129638	1140	5.166373	424	6.712614	488	3.793496	226	8.11E-09	-1.290660047	down
gene-LOC114125636	LOC114125636	57.667307	12054	46.166142	6709	48.424392	9908	95.386247	19827	51.442015	9454	132.033264	19952	0.001301158	0.848135356	up
gene-LOC114125702	LOC114125702	14.260164	397	3.688479	72	8.860273	242	26.391172	731	14.542354	356	38.819611	781	7.00E-05	1.560487638	up
gene-LOC114125724	LOC114125724	0.454669	58	0.265438	25	0.344672	46	0.619679	81	0.432989	51	0.599411	58	0.03040899	0.589821106	up
gene-LOC114125824	LOC114125824	46.045254	4613	46.360508	3229	56.352222	5526	26.433306	2635	45.364887	4000	26.058496	1888	0.000257198	-0.660169558	down
gene-LOC114125830	LOC114125830	51.153299	2395	34.638351	1141	37.015276	1696	67.774831	3161	54.555623	2257	76.422699	2609	4.07E-05	0.666335648	up
gene-LOC114125877	LOC114125877	1240.102539	50381	2161.769043	61053	2458.877686	97775	1373.602417	55533	1218.980591	43584	1177.072754	34574	0.002379078	-0.691955796	down
gene-LOC114125912	LOC114125912	1734.035522	78608	2536.119629	79922	2818.604736	125063	1667.532227	75225	1856.875732	74082	1341.34021	43963	0.002844935	-0.600266905	down
gene-LOC114125918	LOC114125918	417.159729	15486	628.286987	16213	668.795654	24300	353.864136	13072	380.50882	12431	275.55426	7396	4.01E-05	-0.820840288	down
gene-LOC114125939	LOC114125939	5.050129	386	4.238264	225	2.929035	219	11.022376	837	6.232053	419	7.451562	412	9.22E-05	0.984448428	up
gene-LOC114125967	LOC114125967	101.521194	6080	142.165024	5919	122.100182	7157	71.528877	4263	77.134331	4066	62.151859	2691	1.01E-07	-0.849254607	down
gene-LOC114125977	LOC114125977	3.502884	338	6.990851	458	8.557292	795	1.744557	164	2.80818	237	1.22897	86	9.14E-08	-1.776427938	down
gene-LOC114125978	LOC114125978	3.306177	326	5.83545	400	3.773803	364	1.565083	154	2.490996	217	1.024236	73	4.07E-06	-1.404355528	down
gene-LOC114125979	LOC114125979	11.766111	1255	16.599353	1231	16.562508	1708	10.396222	1105	9.506602	900	9.889348	772	0.000174722	-0.625028293	down
gene-LOC114125980	LOC114125980	1.483741	79	2.600499	96	1.776164	92	0.802164	43	1.607198	75	0.461857	18	0.002649301	-1.070985784	down
gene-LOC114125983	LOC114125983	1.675048	170	2.466829	174	1.785095	178	0.642127	65	1.346304	121	0.431088	32	4.46E-05	-1.342817289	down
gene-LOC114125984	LOC114125984	23.468521	1421	15.392445	648	17.43034	1033	32.354683	1949	24.190737	1289	31.88418	1395	0.000291699	0.620515155	up
gene-LOC114125985	LOC114125985	23.88348	1430	16.057701	668	20.226101	1185	35.645512	2123	29.481165	1553	32.240246	1395	6.84E-06	0.659318937	up
gene-LOC114125986	LOC114125986	10.229542	518	6.795587	269	6.145915	391	13.328333	764	10.252961	478	14.02714	549	0.001288163	0.633253059	up
gene-LOC114126086	LOC114126086	1.647234	209	1.074721	98	1.440307	180	2.484717	309	1.661083	189	3.855287	354	0.001709653	0.895499398	up
gene-LOC114126119	LOC114126119	20.669743	709	31.172762	744	35.157658	1180	24.036312	821	16.910532	511	17.431463	433	0.004594217	-0.622539004	down
gene-LOC114126120	LOC114126120	28.339815	972	42.320618	1009	47.903446	1608	30.941944	1056	25.71677	777	24.280981	602	0.002503883	-0.600939639	down
gene-LOC114126122	LOC114126122	86.661072	3188	182.425262	4665	201.828537	7267	65.182587	2387	71.56913	2317	61.803391	1644	8.70E-08	-1.306812966	down
gene-LOC114126123	LOC114126123	15.212851	513	24.766516	580	25.484211	840	16.57588	556	13.371745	397	10.58277	258	0.001668538	-0.742130513	down
gene-LOC114126124	LOC114126124	2.070718	61	7.202016	146	7.320961	208	1.436198	42	2.402982	62	0.95276	20	2.03E-05	-1.849998556	down
gene-LOC114126125	LOC114126125	2.480626	73	7.719796	157	10.963498	313	2.073808	61	2.310758	60	1.489544	32	7.38E-06	-1.891700277	down
gene-LOC114126127	LOC114126127	1.512109	63	2.359893	68	1.733784	71	0.538423	23	0.808686	30	0.331622	10	6.70E-08	-1.736250899	down
gene-LOC114126129	LOC114126129	5.388854	215	18.625132	517	22.116711	863	2.49995	100	5.720381	201	3.712375	107	2.47E-06	-2.023730254	down
gene-LOC114126147	LOC114126147	6.198174	508	5.095717	291	4.899941	393	11.92254	972	8.02882	579	8.541533	506	6.15E-05	0.77851416	up
gene-LOC114126189	LOC114126189	30.381838	1921	38.954475	1712	35.031879	2167	21.202372	1334	26.608099	1480	23.04929	1054	2.09E-05	-0.610281885	down
gene-LOC114126241	LOC114126241	38.592667	2384	26.045624	1119	26.788809	1620	63.685524	3914	34.975227	1901	64.292877	2871	0.000169093	0.808924935	up
gene-LOC114126274	LOC114126274	0.763447	97	0.246755	22	0.337883	42	0.777435	99	0.660819	74	0.727695	67	0.043571662	0.645955671	up
gene-LOC114126297	LOC114126297	18.709593	1039	37.537605	1449	24.196625	1315	6.625673	367	6.990581	342	1.840757	74	1.11E-10	-2.445161928	down
gene-LOC114126450	LOC114126450	35.646225	4047	76.189179	6033	91.361515	10155	11.676066	1405	56.774668	5638	17.658636	1446	0.002342411	-1.32119696	down
gene-LOC114126503	LOC114126503	0.948711	114	0.688586	58	0.456406	54	1.151268	138	1.106946	118	1.111303	97	0.011275122	0.652062129	up
gene-LOC114126508	LOC114126508	16.462743	1156	15.117468	739	18.595288	1293	10.624113	712	13.546975	852	9.611288	488	6.96E-05	-0.634884561	down
gene-LOC114126521	LOC114126521	15.092611	728	20.401189	671	19.488594	903	11.638095	554	14.504135	615	10.294176	354	0.000488828	-0.637094243	down
gene-LOC114126569	LOC114126569	3.254842	289	3.52473	218	3.873532	336	2.481746	219	2.574346	201	2.225275	143	0.001502918	-0.593945139	down
gene-LOC114126599	LOC114126599	3.238189	329	2.27754	161	3.157545	314	6.12615	619	3.38241	303	12.144218	892	0.000226183	1.297564336	up
gene-LOC114126602	LOC114126602	31.559252	976	41.881432	901	43.295048	1311	26.869625	827	28.317377	771	20.947269	469	0.000139297	-0.668115954	down
gene-LOC114126604	LOC114126604	5.398546	542	3.844079	268	6.006314	590	11.425364	1141	5.189476	458	19.863911	1441	0.000413345	1.237386593	up
gene-LOC114126618	LOC114126618	0.460696	72	0.368427	42	0.444211	66	0.65224	95	0.662401	93	0.670393	79	0.012245838	0.5857536	up
gene-LOC114126660	LOC114126660	41.660161	2635	44.686076	1966	45.69254	2830	25.305297	1594	34.078164	1898	27.479891	1258	8.03E-07	-0.653671408	down
gene-LOC114126714	LOC114126714	336.547791	26505	408.473175	22364	390.409515	30095	225.601227	17681	265.844818	18426	213.329926	12147	3.54E-06	-0.740425813	down
gene-LOC114126856	LOC114126856	1.770521	160	1.700388	109	1.657933	145	2.340291	217	3.754453	296	3.629404	230	6.24E-05	0.86017144	up
gene-LOC114126879	LOC114126879	96.004433	8382	85.500015	5189	84.162094	7192	136.478592	11857	154.785492	11893	131.874542	8324	4.04E-06	0.627472408	up
gene-LOC114126988	LOC114126988	34.575127	1898	34.546349	1319	50.926888	2736	98.219566	5365	59.369797	2868	141.523239	5617	1.00E-06	1.284855179	up
gene-LOC114126989	LOC114126989	4.045126	232	2.950905	118	3.243026	183	5.69457	325	4.936354	250	5.570742	231	0.001297047	0.620022593	up
gene-LOC114127015	LOC114127015	0.565966	37	0.499259	23	0.511226	33	0.938086	61	1.058714	61	0.903703	43	0.002849228	0.827356157	up
gene-LOC114127016	LOC114127016	1.441556	65	0.857754	27	0.828327	37	1.929571	86	1.561915	62	2.105734	68	0.004755507	0.778310936	up
gene-LOC114127056	LOC114127056	143.639496	4553	150.948761	3326	158.40538	4914	90.903587	2868	135.191528	3771	61.746338	1415	0.000368749	-0.711859991	down
gene-LOC114127081	LOC114127081	3.990126	342	5.1868	309	5.663765	475	3.719954	317	3.607117	272	2.588706	161	0.003222258	-0.628594251	down
gene-LOC114127122	LOC114127122	2.84369	155	4.614426	174	5.860328	311	3.556874	192	2.173166	104	3.033605	119	0.026103382	-0.648714228	down
gene-LOC114127182	LOC114127182	34.361404	2641	28.951515	1547	30.165161	2269	68.616646	5247	34.00034	2300	120.744675	6708	8.40E-05	1.234625187	up
gene-LOC114127196	LOC114127196	7.792688	2086	5.843405	1088	5.365409	1406	9.891568	2635	9.441657	2225	10.904258	2111	6.94E-06	0.635045488	up
gene-LOC114127200	LOC114127200	1.824249	44	1.149389	19	1.232122	29	2.106285	50	2.220977	47	3.041414	53	0.011888452	0.748440704	up
gene-LOC114127223	LOC114127223	6.151772	548	8.30353	514	8.10819	707	2.628888	233	5.396881	423	1.655019	107	4.31E-05	-1.287052317	down
gene-LOC114127259	LOC114127259	6.20788	314	11.534349	405	15.543353	768	6.116543	308	5.820143	259	2.233115	82	0.000358174	-1.289788839	down
gene-LOC114127264	LOC114127264	20.841173	2669	25.673285	2285	29.157482	3654	3.019444	385	21.056839	2373	11.194584	1037	0.005572407	-1.170914456	down
gene-LOC114127286	LOC114127286	2.174535	101	1.800019	59	2.194654	100	3.522625	163	2.671675	110	3.705738	125	0.005591002	0.637377347	up
gene-LOC114127310	LOC114127310	3.703945	295	2.406946	133	3.521568	274	5.530941	438	3.841918	269	6.219372	358	0.004495472	0.66130627	up
gene-LOC114127318	LOC114127318	0.379899	46	0.138535	12	0.156776	19	0.395214	47	0.633074	67	0.404953	35	0.003567419	0.990480536	up
gene-LOC114127434	LOC114127434	62.167057	2696	42.919262	1294	51.226204	2175	85.181305	3676	51.963234	1984	130.497543	4092	0.00293336	0.753685943	up
gene-LOC114127471	LOC114127471	8.602667	368	10.154982	302	9.862048	413	5.539236	236	5.886671	222	6.527875	202	0.000145837	-0.717919495	down
gene-LOC114127476	LOC114127476	2.35745	145	1.624946	69	2.720938	163	3.087636	188	4.866667	262	2.953293	131	0.00877041	0.646814907	up
gene-LOC114127540	LOC114127540	5.086991	742	6.787024	688	6.397288	913	3.086623	448	3.210687	412	0.85594	91	3.17E-05	-1.410546668	down
gene-LOC114127555	LOC114127555	0.528151	32	0.561495	24	0.64979	38	0.919709	55	0.771629	41	1.372359	59	0.014241693	0.748648145	up
gene-LOC114127611	LOC114127611	5.06826	527	12.039867	869	16.633236	1691	1.488384	154	7.511132	687	1.112047	84	0.00100067	-1.832027867	down
gene-LOC114127613	LOC114127613	2.254838	84	3.510329	90	6.908461	250	1.840878	68	1.925749	63	2.663703	71	0.00412722	-1.032143927	down
gene-LOC114127615	LOC114127615	17.687468	542	11.895147	254	16.069124	482	26.696209	814	12.078779	326	44.999935	997	0.012868277	0.855780809	up
gene-LOC114127632	LOC114127632	49.371708	7123	35.283833	3539	37.150654	5246	64.997856	9331	56.205826	7136	67.709717	7062	0.000126169	0.600294752	up
gene-LOC114127657	LOC114127657	0.288791	34	0.42673	34	0.52021	58	0.730171	82	0.57187	57	0.88242	73	0.010776479	0.757879777	up
gene-LOC114127695	LOC114127695	38.949005	21566	46.312717	17826	49.286057	26710	27.411337	15104	32.397324	15787	25.120346	10057	1.15E-05	-0.716272926	down
gene-LOC114127696	LOC114127696	24.496712	2256	34.520378	2275	22.25448	2060	19.004053	1771	20.412762	1696	7.401347	508	0.002270457	-0.85419518	down
gene-LOC114127717	LOC114127717	29.930956	1130	24.13262	634	22.521208	833	44.965652	1689	29.933901	995	43.417225	1185	0.000935137	0.594536004	up
gene-LOC114127774	LOC114127774	1.500765	61	1.637831	47	3.654726	145	3.786351	153	4.14609	148	5.338224	157	0.004067054	0.907170345	up
gene-LOC114127778	LOC114127778	5.121551	77	6.74661	71	4.525187	67	5.324954	80	2.536951	34	2.426245	27	0.032669671	-0.680124202	down
gene-LOC114127858	LOC114127858	1.407532	96	1.44226	66	0.857416	57	0.673469	45	0.672396	35	0.246084	11	5.72E-05	-1.324322037	down
gene-LOC114127948	LOC114127948	25.290885	4142	29.212345	3329	28.190297	4517	15.017286	2395	24.288856	3485	14.003773	1656	6.93E-05	-0.703727715	down
gene-LOC114127960	LOC114127960	1.414313	180	1.580584	140	1.934762	241	0.950245	121	1.405801	158	0.638723	59	0.003533735	-0.764430504	down
gene-LOC114127962	LOC114127962	18.057888	819	19.227171	606	21.365726	949	10.756559	486	20.652361	824	8.95572	294	0.012306342	-0.598651046	down
gene-LOC114127971	LOC114127971	12.980288	898	15.517516	746	13.001124	880	10.559184	727	11.128353	678	5.258622	263	0.002981705	-0.674945615	down
gene-LOC114127976	LOC114127976	13.664074	1758	16.543983	1480	16.457693	2073	8.701323	1114	11.351635	1286	6.610462	615	5.47E-07	-0.862538662	down
gene-LOC114127985	LOC114127985	74.87899	7293	117.364899	7946	93.629066	8925	39.45491	3824	47.417542	4065	28.575993	2013	2.82E-11	-1.369132007	down
gene-LOC114128016	LOC114128016	293.215515	17404	295.305908	12185	332.140686	19296	178.649643	10552	278.285889	14537	158.496338	6802	0.000622952	-0.636321651	down
gene-LOC114128047	LOC114128047	41.128834	2756	24.597151	1146	29.444649	1931	57.508133	3834	39.765629	2345	62.888805	3046	0.000160282	0.725573759	up
gene-LOC114128050	LOC114128050	20.661888	551	13.03794	242	11.460422	299	26.500147	703	18.54294	435	31.114452	600	0.002792836	0.727132474	up
gene-LOC114128051	LOC114128051	10.425649	819	6.688724	366	8.62351	663	14.611766	1142	13.246435	916	15.045904	855	1.91E-05	0.70088826	up
gene-LOC114128062	LOC114128062	5.767101	264	3.888875	124	4.599802	207	8.039297	367	6.445793	260	9.932012	329	0.00091882	0.739598478	up
gene-LOC114128086	LOC114128086	0.682276	32	0.533175	17	0.681805	31	0.997005	46	0.987726	40	1.105304	37	0.032420737	0.638356578	up
gene-LOC114128183	LOC114128183	300.163361	31697	329.997833	24225	366.26416	37857	123.975052	13028	237.201691	22045	178.413696	13622	3.70E-06	-0.939692423	down
gene-LOC114128191	LOC114128191	12.389748	1262	13.904863	985	11.482135	1145	8.605371	873	10.780316	967	6.340672	467	0.000574577	-0.605333209	down
gene-LOC114128195	LOC114128195	0.574195	49	0.494314	29	0.48985	41	1.093507	92	0.786651	59	0.796257	49	0.006813852	0.741729125	up
gene-LOC114128346	LOC114128346	105.781609	6005	118.197433	4664	116.815048	6490	74.437881	4205	95.921288	4792	61.494469	2524	5.89E-05	-0.609294109	down
gene-LOC114128356	LOC114128356	25.906341	812	16.147368	352	21.709616	659	39.792143	1237	26.875927	736	40.295216	909	0.000362381	0.714955755	up
gene-LOC114128398	LOC114128398	25.72477	3941	46.175612	4917	37.747743	5660	27.965198	4263	24.912622	3360	19.467575	2156	0.001300248	-0.65795566	down
gene-LOC114128399	LOC114128399	101.322968	10160	139.870316	9750	132.728806	13027	57.873421	5775	82.701584	7298	26.237644	1903	2.16E-05	-1.231859325	down
gene-LOC114128402	LOC114128402	4.903407	272	7.493714	283	7.919919	427	4.144585	228	4.779501	232	3.32713	133	0.00097014	-0.773288924	down
gene-LOC114128481	LOC114128481	3.152867	90	4.149846	82	2.883777	81	1.391766	40	2.678967	67	1.125776	24	0.000856777	-1.000707842	down
gene-LOC114128520	LOC114128520	0.219762	46	0.212516	31	0.177873	36	0.33291	69	0.326964	60	0.419738	63	0.004151783	0.776145907	up
gene-LOC114128671	LOC114128671	25.308585	5137	36.053314	5079	32.639283	6469	19.1158	3862	24.864924	4434	11.776298	1727	0.000143069	-0.815207924	down
gene-LOC114128740	LOC114128740	3.24844	354	4.618639	351	4.119721	440	1.687477	184	1.913578	182	2.259296	179	8.35E-07	-1.083613744	down
gene-LOC114128764	LOC114128764	45.480426	2959	57.037698	2582	52.116846	3316	32.835704	2131	37.012861	2122	34.281396	1614	4.54E-06	-0.618480807	down
gene-LOC114128770	LOC114128770	11.325353	1264	17.718148	1401	16.589339	1818	4.423844	493	5.250521	526	2.940202	242	8.32E-18	-1.905931319	down
gene-LOC114128776	LOC114128776	18.997579	1046	20.956683	803	20.899793	1126	12.798104	702	13.935866	676	13.895533	554	1.63E-05	-0.627774994	down
gene-LOC114128807	LOC114128807	46.652161	3112	44.675457	2072	59.630268	3894	76.205536	5059	69.016594	4052	108.486221	5232	9.68E-05	0.711332992	up
gene-LOC114128839	LOC114128839	3.829084	616	8.28756	927	8.685273	1367	2.91056	466	4.138443	586	2.88051	335	2.88E-05	-1.131790209	down
gene-LOC114128841	LOC114128841	35.234215	1182	4.74539	111	5.986716	197	60.407799	2015	21.023706	621	47.021381	1140	0.007528259	1.497501966	up
gene-LOC114128844	LOC114128844	10.898293	2188	12.803871	1787	14.051853	2761	5.276766	1054	9.540265	1685	3.414998	496	1.17E-05	-1.114835948	down
gene-LOC114128890	LOC114128890	4.993369	330	2.837647	131	3.54531	230	6.760517	445	5.90093	344	6.845014	328	0.000375346	0.74160211	up
gene-LOC114128910	LOC114128910	87.54071	4839	70.075111	2693	124.044617	6711	137.632965	7571	97.828667	4759	305.806458	12221	0.005794735	0.917842263	up
gene-LOC114128950	LOC114128950	38.810379	4500	18.063694	1456	19.492496	2212	56.375854	6504	39.407112	4021	47.92717	4017	8.35E-05	0.891619941	up
gene-LOC114128953	LOC114128953	1.390449	41	1.308324	27	1.551628	45	1.201197	36	2.281644	59	3.902755	83	0.038622605	0.73443776	up
gene-LOC114128979	LOC114128979	4.388997	341	5.467331	296	6.697824	510	2.070132	160	3.575905	245	2.363678	133	4.91E-06	-1.104214526	down
gene-LOC114129012	LOC114129012	58.626774	3173	54.182381	2039	45.175117	2394	104.694801	5639	27.139969	1293	150.162003	5876	0.040246909	0.816664056	up
gene-LOC114129044	LOC114129044	252.875477	47320	353.350937	45925	286.507832	52509	207.870518	38726	175.875016	29035	181.348625	24546	8.46E-05	-0.70798725	down
gene-LOC114129075	LOC114129075	5.963079	415	5.972578	289	6.533953	445	10.541466	730	9.748368	597	9.627645	485	7.04E-05	0.653266554	up
gene-LOC114129125	LOC114129125	110.665886	2961	178.334259	3316	182.630051	4782	130.898621	3485	106.664993	2511	80.99691	1567	0.002992361	-0.621198625	down
gene-LOC114129212	LOC114129212	0.406929	28	0.359323	17	0.783102	52	0.839343	56	0.921244	55	1.49565	73	0.00331514	0.988935389	up
gene-LOC114129240	LOC114129240	1.095621	161	1.904319	190	1.295676	186	5.148629	736	4.032405	515	1.620243	156	0.000463673	1.246209343	up
gene-LOC114129283	LOC114129283	0.909449	98	0.604665	45	0.410684	44	1.423986	152	1.011213	96	0.879618	69	0.010073125	0.752261906	up
gene-LOC114129462	LOC114129462	0.69006	33	0.510083	17	0.823739	39	1.259367	61	1.022316	44	0.972464	35	0.025547015	0.66171308	up
gene-LOC114129516	LOC114129516	0.428567	43	0.282808	20	0.414136	40	0.610454	60	0.74471	65	0.4614	33	0.028611844	0.621515901	up
gene-LOC114129612	LOC114129612	3.734421	338	1.378583	87	1.538677	137	1.369896	124	0.920669	74	0.829209	55	0.00113148	-1.099861314	down
gene-LOC114129613	LOC114129613	6.038793	546	2.489581	157	3.266536	289	2.377623	214	1.462051	117	1.452621	95	0.000102187	-1.173838323	down
gene-LOC114129637	LOC114129637	4.268616	256	3.036837	127	3.366353	198	5.491302	328	4.588713	243	6.548372	284	0.004474786	0.601873139	up
gene-LOC114129647	LOC114129647	1.245157	192	1.032758	111	1.100321	166	1.695564	260	1.87819	255	1.89131	211	0.000498783	0.648564188	up
gene-LOC114129656	LOC114129656	73.606346	2422	58.658432	1342	85.900032	2766	52.066563	1705	48.586781	1407	31.865301	758	1.39E-05	-0.762790144	down
gene-LOC114129661	LOC114129661	23.699213	557	17.187223	281	26.496992	610	14.81286	347	16.992977	352	10.514487	179	0.000861242	-0.713467211	down
gene-LOC114129687	LOC114129687	28.781763	3177	21.723467	1667	35.20229	3803	17.831745	1959	27.219919	2644	13.933194	1112	0.003592824	-0.590180946	down
gene-LOC114129750	LOC114129750	2.589796	258	3.085231	214	2.861736	279	4.755905	471	4.398685	386	4.537256	327	0.000452296	0.638554275	up
gene-LOC114129753	LOC114129753	13.619792	1182	21.336649	1287	19.432281	1650	10.033194	866	9.602864	733	4.670568	293	1.13E-06	-1.220716568	down
gene-LOC114129815	LOC114129815	45.227894	4294	99.392197	6560	88.907196	8262	50.064693	4730	52.607674	4396	36.531971	2508	0.001059506	-0.811143932	down
gene-LOC114129844	LOC114129844	6.530624	274	5.114743	150	5.934566	244	9.752871	407	8.219818	304	9.690949	294	0.000990824	0.611682673	up
gene-LOC114129850	LOC114129850	29.522738	1184	32.774899	914	27.093409	1064	20.506037	819	19.212753	679	20.842697	605	5.32E-05	-0.60385943	down
gene-LOC114129891	LOC114129891	0.077154	25	0.030749	7	0.548166	171	1.699855	538	0.393167	110	1.952157	449	0.000611255	2.584082013	up
gene-LOC114129903	LOC114129903	4.674619	462	4.875916	335	5.068909	490	2.183415	215	2.127077	185	1.151718	83	1.35E-10	-1.458295008	down
gene-LOC114129909	LOC114129909	2.531878	107	2.247795	66	2.516668	104	5.684363	239	6.137583	228	4.942699	151	1.25E-08	1.154680203	up
gene-LOC114129916	LOC114129916	0.757973	51	0.464047	22	0.695011	46	0.947759	63	1.109686	65	1.293636	63	0.007168875	0.726089617	up
gene-LOC114129930	LOC114129930	22.632353	4164	24.658827	3154	31.121244	5604	16.997978	3112	14.610338	2366	20.861567	2775	0.00026053	-0.620850934	down
gene-LOC114129942	LOC114129942	764.610107	46411	1240.844116	52359	1219.542969	72455	748.0448	45185	677.05835	36169	633.137207	27786	0.00053841	-0.702575499	down
gene-LOC114129996	LOC114129996	1.761241	104	1.349018	56	1.051214	61	2.204098	130	2.272405	118	2.969107	127	0.001459863	0.794042959	up
gene-LOC114130026	LOC114130026	43.47525	5053	42.6735	3448	47.915932	5451	70.563515	8161	41.835285	4279	117.98616	9914	0.006890912	0.752558953	up
gene-LOC114130042	LOC114130042	43.893581	4551	47.035633	3391	53.151352	5394	62.334396	6432	36.324837	3315	210.080704	15748	0.014975348	1.077408861	up
gene-LOC114130050	LOC114130050	3.456677	158	3.123602	99	3.427198	153	2.510748	113	1.561988	63	2.637131	88	0.012955774	-0.612650444	down
gene-LOC114130065	LOC114130065	24.085768	2325	27.273136	1829	26.630541	2518	17.418883	1671	17.07535	1455	15.059558	1052	3.21E-08	-0.69988864	down
gene-LOC114130066	LOC114130066	0.535044	62	0.326902	26	0.259985	30	0.627987	72	0.555254	56	0.817095	68	0.008846689	0.776445626	up
gene-LOC114130079	LOC114130079	1.066193	81	0.900438	48	0.985937	74	1.536965	116	1.967565	131	1.587717	87	0.001318899	0.725091506	up
gene-LOC114130080	LOC114130080	0.605729	75	0.490358	43	0.781758	89	0.688901	85	0.909118	91	1.354807	120	0.037481524	0.585394344	up
gene-LOC114130084	LOC114130084	3.617373	133	2.751179	70	2.195112	79	6.034415	220	4.205935	136	4.524237	120	0.002248409	0.751969207	up
gene-LOC114130144	LOC114130144	0.544297	26	0.993931	32	1.14876	52	1.252214	58	1.309039	53	2.541899	85	0.014507469	0.864810407	up
gene-LOC114130208	LOC114130208	8.775014	793	10.981356	690	10.174307	900	6.449011	580	6.81921	542	4.133029	270	2.02E-05	-0.833641641	down
gene-LOC114130230	LOC114130230	10.423219	1427	4.439537	423	5.141599	689	13.680455	1863	8.450963	1018	12.658485	1253	0.002755546	0.780757345	up
gene-LOC114130231	LOC114130231	9.206601	1000	3.394926	257	4.343794	462	10.347013	1118	6.894047	659	10.077193	792	0.017154724	0.672618376	up
gene-LOC114130277	LOC114130277	1.571607	23	1.124664	12	1.229175	18	4.122254	60	3.745258	48	4.046512	43	1.00E-06	1.516183056	up
gene-LOC114130293	LOC114130293	5.443779	224	10.643051	305	10.212323	411	6.642159	272	6.451732	234	4.997066	149	0.024643442	-0.593269525	down
gene-LOC114130310	LOC114130310	18.091213	661	13.065125	332	16.40439	586	27.069359	984	18.510765	595	28.567623	754	0.001952276	0.60786137	up
gene-LOC114130376	LOC114130376	1.58438	45	1.658641	33	1.373214	38	2.978006	83	2.200271	54	2.36031	48	0.01962745	0.657007196	up
gene-LOC114130395	LOC114130395	0.883132	281	1.040034	230	1.19369	372	0.613565	194	0.948535	266	0.4668	108	0.006363712	-0.672163328	down
gene-LOC114130439	LOC114130439	0.669962	37	0.508304	20	0.816716	44	0.839742	46	1.296214	63	1.043503	42	0.037686637	0.602368083	up
gene-LOC114130448	LOC114130448	18.594397	1239	11.471217	532	15.487679	1010	28.585978	1895	15.567798	913	40.418617	1947	0.001434273	0.871632771	up
gene-LOC114130527	LOC114130527	0.90946	51	0.887088	34	0.499706	27	0.890072	49	1.622817	79	1.961838	79	0.005807911	0.916606449	up
gene-LOC114130530	LOC114130530	3.023638	264	1.61934	98	2.469543	211	6.117447	530	2.419775	186	7.923284	499	0.000775802	1.189535431	up
gene-LOC114130552	LOC114130552	27.950388	1276	22.585415	717	28.263914	1263	47.788956	2170	39.876682	1602	50.311062	1660	8.04E-08	0.7701675	up
gene-LOC114130558	LOC114130558	62.669819	1385	45.829784	704	51.250294	1109	94.698463	2082	65.419937	1272	88.296104	1411	0.000313403	0.604569112	up
gene-LOC114130674	LOC114130674	3.768509	276	2.125382	108	2.09395	150	4.151434	302	3.995349	257	4.525299	239	0.006536085	0.628521291	up
gene-LOC114130688	LOC114130688	26.542051	1874	16.698746	820	19.975845	1381	45.441536	3193	32.662205	2030	42.352455	2162	7.97E-08	0.900395654	up
gene-LOC114130689	LOC114130689	0.30675	74	0.221871	37	0.209418	50	0.318314	76	0.386371	82	0.535563	93	0.011057396	0.690873265	up
gene-LOC114130730	LOC114130730	8.032061	353	10.298989	314	9.551661	410	4.578568	200	7.798693	301	6.433917	204	0.004612639	-0.622782529	down
gene-LOC114130734	LOC114130734	3.988648	91	6.767495	107	6.431943	143	3.639007	83	3.967646	80	3.416003	56	0.009112832	-0.680100864	down
gene-LOC114130747	LOC114130747	0.48073	74	0.215055	23	0.373562	56	1.176384	150	0.527198	70	1.131167	122	0.000128028	1.238880094	up
gene-LOC114130757	LOC114130757	0.555424	385	0.327237	158	0.525096	356	1.211302	834	0.752324	459	1.545897	774	1.13E-06	1.288617572	up
gene-LOC114130811	LOC114130811	125.57653	19147	144.331482	15298	143.067703	21351	96.346825	14619	102.071007	13697	74.755463	8241	5.99E-05	-0.647649068	down
gene-LOC114130829	LOC114130829	20.085972	1953	26.066734	1762	21.190039	2016	14.750048	1427	15.59196	1334	15.220161	1070	1.60E-05	-0.61269727	down
gene-LOC114130872	LOC114130872	13.616431	1136	19.452522	1128	19.094334	1559	7.242	602	11.324281	832	5.562477	336	1.83E-07	-1.172672376	down
gene-LOC114130930	LOC114130930	3.04563	93	3.063069	65	3.604358	108	1.261393	39	3.27583	88	1.483525	33	0.017425371	-0.739527488	down
gene-LOC114130931	LOC114130931	1.927746	54	2.304777	45	2.534841	69	0.658613	19	2.337897	58	1.246603	25	0.040344001	-0.723161563	down
gene-LOC114130945	LOC114130945	34.336346	3620	35.422218	2596	55.782413	5756	65.755661	6898	49.18325	4563	90.763748	6918	0.003692764	0.675799948	up
gene-LOC114130946	LOC114130946	0.324637	53	0.361616	41	0.33002	52	0.554275	89	0.639084	91	0.646423	76	0.001066938	0.809720815	up
gene-LOC114130983	LOC114130983	3.307829	180	1.990524	76	2.673974	143	3.605851	196	5.012802	240	4.372251	172	0.002803212	0.651489515	up
gene-LOC114131014	LOC114131014	153.355728	7350	189.890015	6327	198.502579	9312	106.563698	5083	136.165833	5744	98.875809	3427	1.16E-05	-0.719791105	down
gene-LOC114131043	LOC114131043	0.322456	88	0.721951	137	0.306959	82	0.281545	77	0.100087	25	0.132452	27	0.000618829	-1.396095045	down
gene-LOC114131092	LOC114131092	96.194847	5830	130.187164	5485	167.231613	9920	52.910072	3191	80.966667	4319	72.330719	3170	2.03E-06	-0.987797936	down
gene-LOC114131093	LOC114131093	124.362427	8009	155.333267	6954	203.132568	12804	68.457214	4387	102.939323	5835	82.951492	3863	6.90E-07	-0.979653763	down
gene-LOC114131104	LOC114131104	18.52558	910	31.315694	1058	34.611704	1655	15.205997	738	23.256011	1005	15.183414	538	0.001853686	-0.712357373	down
gene-LOC114131116	LOC114131116	39.754103	2318	48.820902	1975	48.409038	2760	19.90855	1155	35.170446	1803	10.019214	421	9.16E-05	-1.140791302	down
gene-LOC114131160	LOC114131160	1.859494	233	0.21258	20	0.20205	26	3.76841	470	1.069726	116	4.289065	389	0.002867746	2.004682229	up
gene-LOC114131189	LOC114131189	6.601421	409	6.278219	273	4.208242	258	5.385166	328	1.575233	86	2.638912	117	0.013334585	-0.880377027	down
gene-LOC114131193	LOC114131193	3.138635	286	3.268759	207	3.543147	315	5.817098	526	3.583551	287	6.297923	414	0.007515366	0.619745284	up
gene-LOC114131325	LOC114131325	24.822382	662	14.755752	274	18.834917	492	28.015785	744	30.568949	718	35.063393	676	0.000563858	0.644480804	up
gene-LOC114131387	LOC114131387	10.987784	277	9.58272	168	10.725739	265	16.336437	410	17.487232	388	16.576353	302	0.00015765	0.642376029	up
gene-LOC114131539	LOC114131539	12.801709	1100	15.616279	933	13.770784	1158	7.414618	634	9.520589	720	2.588827	161	0.000161217	-1.172925557	down
gene-LOC114131540	LOC114131540	4.108207	353	4.730272	291	4.706252	391	2.248733	207	3.423749	253	1.786186	112	5.57E-05	-0.8990115	down
gene-LOC114131566	LOC114131566	5.211688	379	5.743954	290	4.895297	348	3.897289	282	3.278524	210	1.215886	64	0.002013761	-0.961218428	down
gene-LOC114131567	LOC114131567	2.336239	154	6.222318	285	3.248003	209	1.659003	109	1.917117	111	1.005381	48	4.41E-05	-1.424020794	down
gene-LOC114131575	LOC114131575	52.553532	1230	52.674156	857	42.292446	969	40.583096	945	34.606033	713	18.599865	315	0.001817226	-0.698851282	down
gene-LOC114131576	LOC114131576	26.248711	1081	27.339108	783	20.119324	811	17.762165	728	11.815011	428	8.348525	249	1.96E-05	-0.999076399	down
gene-LOC114131590	LOC114131590	2.982039	145	2.099264	71	2.236886	106	3.798939	183	3.353924	143	5.661692	199	0.002362688	0.766998872	up
gene-LOC114131704	LOC114131704	6.435153	724	4.681777	367	4.029573	444	8.139421	911	5.274568	523	15.504218	1261	0.003273507	0.910645014	up
gene-LOC114131742	LOC114131742	0.377264	40	0.308866	23	0.340617	35	0.552838	58	0.692419	64	0.641845	49	0.002690774	0.815510063	up
gene-LOC114131747	LOC114131747	0.818287	105	1.009001	90	0.347599	44	0.584392	75	0.448093	51	0.241333	23	0.032227408	-0.784896105	down
gene-LOC114131839	LOC114131839	295.871368	31003	214.754486	15643	217.419067	22299	402.978363	42020	305.35849	28160	411.809631	31198	0.000939639	0.59110765	up
gene-LOC114131861	LOC114131861	66.698936	7380	72.465332	5574	63.063244	6830	121.293404	13355	94.834961	9235	104.53096	8362	6.39E-05	0.622394532	up
gene-LOC114131917	LOC114131917	7.494533	486	12.248631	553	12.159414	772	6.96347	450	5.149093	294	4.794411	225	4.59E-05	-0.964782321	down
gene-LOC114131939	LOC114131939	3.505429	796	4.215654	665	3.915893	870	2.568087	580	3.05715	611	2.094789	344	0.000200229	-0.641929787	down
gene-LOC114132023	LOC114132023	1.256446	90	0.816798	41	1.076931	76	2.060636	147	1.303715	82	1.624904	84	0.017331057	0.61599062	up
gene-LOC114132041	LOC114132041	1.172064	158	0.825949	78	1.640255	217	1.429351	192	2.301399	273	2.398069	234	0.009151173	0.697671433	up
gene-LOC114132056	LOC114132056	6.508835	695	4.028149	299	3.880686	406	8.963753	952	8.617288	809	16.416407	1266	2.33E-06	1.210589381	up
gene-LOC114132059	LOC114132059	34.513638	1224	41.258621	1017	42.165459	1463	35.941074	1268	19.729549	616	23.947113	614	0.003460497	-0.607217232	down
gene-LOC114132060	LOC114132060	16.431097	583	19.682236	485	19.089039	663	17.454453	616	9.037673	282	11.311785	290	0.013175345	-0.585170081	down
gene-LOC114132061	LOC114132061	45.320019	1607	55.740757	1374	56.97028	1977	47.537994	1677	28.180185	879	32.399937	831	0.00215757	-0.590085168	down
gene-LOC114132136	LOC114132136	4.958492	209	5.010598	147	6.028716	249	10.574509	443	10.197133	378	8.71237	265	8.88E-06	0.834030855	up
gene-LOC114132233	LOC114132233	0.716156	126	1.197183	147	0.379783	66	0.466893	82	0.164515	26	0.180254	23	0.000455461	-1.520037004	down
gene-LOC114132253	LOC114132253	0.718425	57	0.763103	41	0.910531	69	0.921833	70	1.336759	93	1.717344	97	0.014939163	0.678344589	up
gene-LOC114132263	LOC114132263	56.672646	3612	63.00668	2792	69.029457	4306	39.174366	2485	48.423634	2716	39.591057	1825	3.57E-06	-0.619389453	down
gene-LOC114132276	LOC114132276	0.586743	60	0.634059	45	0.442304	45	0.971746	99	0.546558	49	1.233291	91	0.030227223	0.686540279	up
gene-LOC114132365	LOC114132365	11.694438	720	5.597319	240	4.713694	285	3.275471	201	5.00903	272	5.450732	243	0.017462291	-0.708309262	down
gene-LOC114132381	LOC114132381	8.754981	410	9.724525	317	9.538951	438	6.356656	297	6.047243	250	5.86256	199	0.000187926	-0.657941909	down
gene-LOC114132385	LOC114132385	106.647041	5992	220.020844	8594	244.141922	13427	34.899784	1952	80.778595	3995	49.466286	2010	1.78E-09	-1.860421614	down
gene-LOC114132417	LOC114132417	34.882835	5808	43.160522	4996	39.971928	6514	21.814449	3615	32.066277	4699	22.199322	2673	1.49E-05	-0.689342918	down
gene-LOC114132439	LOC114132439	1.039591	84	1.569372	88	1.441571	114	0.65256	53	1.179638	84	0.601266	35	0.007258521	-0.779690427	down
gene-LOC114132479	LOC114132479	174.602158	44984	203.329025	36416	226.321976	57072	122.22374	31336	135.77417	30786	115.651421	21543	4.60E-06	-0.743949154	down
gene-LOC114132481	LOC114132481	91.925644	27140	106.04023	21764	115.608788	33408	63.521301	18663	71.742577	18641	61.995686	13234	5.18E-06	-0.718861911	down
gene-LOC114132521	LOC114132521	9.362197	825	16.722334	1030	19.607925	1691	3.565227	313	9.050224	702	3.681167	236	1.82E-06	-1.561742507	down
gene-LOC114132534	LOC114132534	4.898727	191	8.12683	220	9.568583	365	2.054514	80	4.895984	168	1.712019	49	4.19E-05	-1.444529826	down
gene-LOC114132605	LOC114132605	2.158038	299	2.494017	241	3.34445	452	1.677318	231	2.169984	264	1.351345	133	0.003165259	-0.681301914	down
gene-LOC114132608	LOC114132608	28.307831	2910	12.141813	868	10.733354	1080	7.362418	753	13.202636	1195	8.342129	620	0.002858977	-0.856043243	down
gene-LOC114132624	LOC114132624	5.076986	367	4.229867	213	4.294265	304	6.862172	494	6.710616	427	7.570063	396	0.000774487	0.595770305	up
gene-LOC114132689	LOC114132689	50.381367	2739	49.102016	1856	47.338066	2519	78.876396	4267	82.431839	3944	74.426056	2926	3.45E-08	0.638751702	up
gene-LOC114132702	LOC114132702	6.875418	213	6.311127	136	6.777997	206	4.39404	136	3.929621	107	3.179584	72	6.67E-05	-0.827139182	down
gene-LOC114132710	LOC114132710	8.133512	888	11.558617	868	12.708976	1347	3.083052	341	5.324144	508	2.055756	157	8.86E-10	-1.691713461	down
gene-LOC114132758	LOC114132758	272.215271	5007	222.707474	2848	319.701996	5756	491.740723	9001	268.992737	4355	638.960083	8497	0.003143557	0.753684765	up
gene-LOC114132796	LOC114132796	26.826593	1693	23.941168	1051	32.345291	1998	62.904259	3950	24.884727	1382	102.406891	4672	0.000693503	1.171205935	up
gene-LOC114132853	LOC114132853	1.08146	76	0.530205	26	0.962869	66	1.967511	137	0.972859	60	2.044329	104	0.004577365	0.91098363	up
gene-LOC114132864	LOC114132864	0.538589	72	0.503529	47	0.456634	59	0.730946	96	0.693794	81	1.01241	96	0.011402896	0.640677268	up
gene-LOC114132875	LOC114132875	88.832425	6828	90.924287	4851	81.698152	6136	57.721416	4407	69.116606	4656	49.016663	2716	6.17E-06	-0.624476526	down
gene-LOC114132909	LOC114132909	2.248894	237	1.223218	90	0.902793	93	0.769296	81	1.298482	121	0.72543	56	0.032493838	-0.677248133	down
gene-LOC114133025	LOC114133025	41.729412	7072	48.917713	5763	50.652729	8402	19.212523	3241	32.642342	4869	19.842878	2432	2.05E-08	-1.036660354	down
gene-LOC114133077	LOC114133077	8.901299	1007	4.384192	345	3.363311	373	9.848904	1109	7.215166	719	28.978914	2370	0.000725193	1.461584961	up
gene-LOC114133079	LOC114133079	50.662712	8863	59.144035	7193	46.830078	8019	96.514885	16803	69.001335	10624	77.188499	9764	0.000787632	0.588336309	up
gene-LOC114133090	LOC114133090	8.710538	938	4.637584	348	3.493604	369	9.31412	998	6.717635	637	27.288542	2125	0.001471639	1.354219422	up
gene-LOC114133109	LOC114133109	17.726505	596	14.759231	345	16.957817	558	31.701986	1061	23.821043	705	41.162888	1001	3.35E-06	0.934088675	up
